# Supplementary material for: Use of a Novel Real-Time PCR to Investigate Anthelmintic Efficacy Against Haemonchus contortus in Sheep and Goat Farms
Source: Vet Sci. 2025 Jun 10;12(6):569. doi: 10.3390/vetsci12060569 (PMC12197637; doi:10.3390/vetsci12060569)
Supplement: Supplementary file 1 [file vetsci-12-00569-s001.zip]

Archive with 1 entries (1 files):
- vetsci-3590062-supplementary.xlsx
