# Supplementary material for: Use of a Novel Real-Time PCR to Investigate Anthelmintic Efficacy Against Haemonchus contortus in Sheep and Goat Farms
Source: Vet Sci. 2025 Jun 10;12(6):569. doi: 10.3390/vetsci12060569 (PMC12197637; doi:10.3390/vetsci12060569)
Supplement: Supplementary file 1 [file vetsci-12-00569-s001.zip › vetsci-3590062-supplementary.xlsx]

## Sheet: real-time PCR
Trial ID	Time	Replicate	GEN Estimated quantity	HAEM Estimated quantity	Haemonchus
					Percentage (%)	Means (between Repl.)	Differences. (Repl. 1 - Repli. 2)
G7	D0	1	2919	1756	60.1576	53.4719	13.3713
		2	3345	1565	46.7862
		mean	3132	1660.5	53.0172
	D14	1	992	633	63.8105	62.1327	3.3556
		2	1363	824	60.4549
		mean	1177.5	728.5	61.8684
G8	D0	1	471	200	42.4628	45.9989	-7.07204
		2	430	213	49.5349
		mean	450.5	206.5	45.838
	D14	1	152	73	48.0263	45.2253	5.60207
		2	132	56	42.4242
		mean	142	64.5	45.4225
G9	D0	1	992	998	100.605	113.949	-26.6887
		2	2627	3344	127.293
		mean	1809.5	2171	119.978
	D14	1	1696	745	43.9269	54.3309	-20.808
		2	1622	1050	64.7349
		mean	1659	897.5	54.0989
G10	D0	1	447	0	0	13.151	-26.3021
		2	384	101	26.3021
		mean	415.5	50.5	12.154
	D14	1	196	98	50	60.3211	-20.6422
		2	218	154	70.6422
		mean	207	126	60.8696
G11	D0	1	8	0	0	2	-4
		2	10	0.4	4
		mean	9	0.2	2.22222
S7	D0	1	242	63	26.0331	24.8031	2.45986
		2	403	95	23.5732
		mean	322.5	79	24.4961
	D14	1	49	21	42.8571	38.9286	7.85714
		2	40	14	35
		mean	44.5	17.5	39.3258
S8	D0	1	3718	279	7.50403	6.49927	2.00953
		2	2093	115	5.49451
		mean	2905.5	197	6.78024
	D14	1	2587	1060	40.9741	35.8741	10.2
		2	3165	974	30.7741
		mean	2876	1017	35.3616
S9	D0	1	264	69	26.1364	29.5761	-6.87951
		2	315	104	33.0159
		mean	289.5	86.5	29.8791
	D14	1	167	104	62.2754	52.6624	19.2261
		2	223	96	43.0493
		mean	195	100	51.2821
S10	D0	1	482	235	48.7552	51.7109	-5.91148
		2	525	287	54.6667
		mean	503.5	261	51.8371
	D14	1	0.1	0	0	83.3333	-166.667
		2	3	5	166.667
		mean	1.55	2.5	161.29
S11	D0	1	364	0.4	0.10989	0.1004	0.018981
		2	440	0.4	0.0909091
		mean	402	0.4	0.0995025
	D14	1	13	0.3	2.30769	1.15385	2.30769
		2	2	0	0
		mean	7.5	0.15	2
